# Supplementary material for: SNaPaer: A Practical Single Nucleotide Polymorphism Multiplex Assay for Genotyping of Pseudomonas aeruginosa
Source: PLoS One. 2013 Jun 12;8(6):e66083. doi: 10.1371/journal.pone.0066083 (PMC3680407; doi:10.1371/journal.pone.0066083)
Supplement: Table S2 — Groups of online profiles that could not be separable by SNaPaer (allelic differences are marked blue). (XLSX) [file pone.0066083.s005.xlsx]

## Sheet: Online groups
	Table S2. Groups of online profiles that could not be separable by SNaPaer (allelic differences are marked blue).
	ST	acsA	aroE	guaA	mutL	nuoD	ppsA	trpE
	st186	6	5	11	3	3	10	14
	st792	6	5	11	3	2	15	1
	st17	11	5	1	7	9	4	7
	st318	11	5	1	7	46	4	7
	st322	11	5	1	7	9	25	7
	st636	11	5	1	7	9	72	7
	st688	11	5	1	103	9	4	7
	st958	11	5	1	40	9	4	7
	st377	103	8	5	5	1	6	4
	st338	33	7	63	13	8	7	8
	st1110	29	8	5	5	1	6	4
	st385	15	5	5	5	50	4	14
	st443	15	5	5	5	50	4	1
	st1036	15	84	5	5	50	4	14
	st395	6	5	1	1	1	12	1
	st511	6	85	1	5	1	4	68
	st618	6	5	6	1	1	12	1
	st1166	6	5	6	5	14	4	7
	st298	18	4	13	3	1	17	13
	st365	27	11	5	3	1	6	64
	st446	18	4	5	3	1	17	13
	st922	27	11	5	3	1	6	8
	st209	125	5	11	7	1	12	7
	st268	23	5	70	7	1	12	7
	st274	23	5	11	7	1	12	7
	st466	6	5	11	7	1	12	7
	st546	23	94	11	7	1	12	7
	st781	23	5	11	113	76	12	7
	st936	23	5	11	7	20	12	7
	st1043	23	5	11	51	1	12	7
	st1068	23	5	11	7	1	12	137
	st1089	66	5	101	7	1	12	7
	st252	6	28	4	3	3	4	7
	st498	6	28	65	3	3	4	7
	st702	6	5	4	3	3	4	7
	st1006	87	42	114	37	53	97	129
	st1063	87	34	114	123	35	99	135
	st13	28	5	36	3	3	13	121
	st155	28	5	36	3	3	13	7
	st541	28	5	92	3	3	13	7
	st579	28	5	36	3	3	13	82
	st677	28	5	36	102	3	13	7
	st786	56	5	36	3	3	13	7
	st27	6	5	6	7	4	6	7
	st294	6	5	6	7	4	39	7
	st334	99	5	6	7	4	6	7
	st45	11	5	12	12	1	6	3
	st52	11	19	12	12	1	6	3
	st340	11	5	57	13	1	40	3
	st65	29	4	5	12	1	6	3
	st109	4	4	16	24	1	6	3
	PA14	4	4	16	12	1	6	3
	st317	93	4	16	12	1	6	3
	st69	28	4	3	3	5	6	11
	st1141	113	4	5	67	1	17	26
	st1150	47	4	5	3	1	6	40
	st73	33	5	25	20	1	6	24
	st560	5	5	57	13	1	40	3
	st671	5	5	57	13	1	74	3
	st729	5	5	57	13	1	40	109
	st1056	5	5	57	13	1	40	34
	st83	11	5	1	3	14	17	7
	st492	40	5	30	61	1	7	14
	st682	11	5	1	3	13	6	7
	st103	17	5	12	22	14	22	29
	st244	17	5	12	3	14	4	7
	st441	17	5	12	76	14	4	7
	st766	17	5	12	43	14	4	7
	st1038	17	5	51	3	14	4	7
	st108	39	5	20	5	1	6	31
	st425	39	20	20	5	1	6	31
	st581	39	5	20	5	1	67	31
	st111	17	5	5	4	4	4	3
	st113	17	5	5	4	19	4	3
	st600	17	89	88	4	4	62	3
	st772	17	5	5	43	4	4	3
	st132	6	20	1	3	4	4	2
	st607	42	20	1	3	4	4	2
	st615	6	20	1	3	4	4	86
	st665	6	19	1	3	4	4	2
	st1090	6	5	1	3	49	46	56
	st133	1	20	32	3	4	25	3
	st482	117	5	32	3	4	25	3
	st513	117	5	32	3	4	25	75
	st514	1	5	32	3	4	25	3
	st138	17	32	33	3	1	18	7
	st140	17	5	1	3	13	18	7
	st148	17	5	1	3	13	6	7
	st956	17	5	1	3	13	37	7
	st146	6	5	11	3	4	23	1
	st374	6	5	11	81	4	23	1
	st681	6	5	40	3	4	23	1
	st683	6	5	11	3	4	4	1
	st686	6	5	11	3	4	4	45
	st687	6	5	11	3	4	4	7
	st157	48	5	1	7	9	4	7
	st187	6	5	1	7	9	4	7
	st339	9	5	1	7	9	4	7
	st170	36	5	29	7	4	10	7
	st367	36	53	29	7	4	10	7
	st373	36	53	29	7	4	10	58
	st523	40	5	11	7	4	13	7
	st997	36	5	29	45	4	10	7
	st179	36	27	28	3	4	13	7
	st353	88	27	28	3	4	13	7
	st1088	36	27	28	3	4	13	1
	st195	89	30	64	26	48	24	32
	st224	20	30	64	26	78	24	32
	st349	89	30	64	78	48	24	32
	st359	111	30	80	26	54	44	32
	st719	140	30	64	26	78	24	32
	st961	53	30	42	26	54	24	32
	st963	111	30	31	26	28	24	32
	st977	89	30	64	26	28	24	32
	st1077	89	30	64	26	54	24	140
	st215	58	106	85	86	60	73	72
	st679	128	106	85	92	76	54	93
	st705	118	108	85	92	72	54	72
	st947	118	108	85	92	54	73	72
	st955	118	108	85	39	57	73	72
	st1045	128	106	85	53	60	54	72
	st223	12	8	9	3	1	17	15
	st309	13	8	9	3	1	17	15
	st316	13	8	9	3	1	6	9
	st458	13	8	9	3	1	17	3
	st230	38	11	5	13	1	2	4
	st235	38	11	3	13	1	2	4
	st533	38	11	3	13	66	2	4
	st534	38	93	3	13	1	2	4
	st696	38	11	3	13	1	17	4
	st745	38	11	3	13	1	20	4
	st976	38	11	3	13	28	2	4
	st989	38	11	3	13	5	2	4
	st231	6	5	36	63	4	30	2
	st370	6	5	36	63	4	49	2
	st376	6	5	36	63	4	30	59
	st232	17	5	11	64	4	4	2
	st471	17	5	11	5	4	4	2
	st577	17	5	11	64	4	66	2
	st236	28	5	1	5	4	32	10
	st239	28	5	1	5	4	32	43
	st240	28	5	1	5	43	32	10
	st237	85	1	59	6	1	33	42
	st238	5	1	59	6	1	33	42
	st243	86	1	59	6	1	33	42
	st1001	5	1	59	6	1	95	42
	st242	28	5	5	11	3	15	44
	st456	28	68	5	11	3	15	44
	st996	28	5	5	44	3	15	44
	st249	18	54	5	5	1	6	8
	st921	18	23	3	5	1	7	4
	st1047	18	8	5	5	1	6	4
	st260	14	5	10	7	4	13	7
	st264	14	63	10	7	4	13	7
	st503	14	5	10	7	4	13	74
	st277	39	5	9	11	27	5	2
	st364	39	5	9	11	56	5	2
	st1128	39	5	9	11	27	4	2
	st279	5	3	57	3	1	33	47
	st312	5	3	57	6	1	33	47
	st1071	5	3	57	6	1	33	42
	st282	6	5	11	7	3	12	19
	st444	6	5	75	7	3	12	19
	st959	6	5	11	7	3	70	19
	st297	91	4	5	5	5	20	4
	st342	4	11	3	13	1	2	4
	st532	5	4	5	5	5	20	4
	st773	5	4	5	5	5	7	8
	st815	103	11	61	5	1	6	8
	st923	4	4	3	62	5	6	80
	st306	33	59	60	3	1	6	4
	st310	5	59	60	3	1	6	4
	st650	81	4	5	3	1	17	13
	st307	32	11	61	13	1	6	54
	st308	13	4	5	5	12	7	15
	st662	13	4	5	1	12	2	15
	st325	35	1	25	6	6	7	5
	st361	35	8	82	3	15	7	3
	st383	35	8	27	3	15	45	3
	st350	16	5	5	74	2	10	10
	st354	16	5	5	79	2	10	10
	st525	16	5	5	11	2	10	10
	st360	15	5	36	11	27	4	2
	st861	15	5	36	117	27	4	2
	st862	15	5	36	117	27	4	115
	st864	15	5	36	11	29	4	2
	st366	15	5	11	3	4	10	7
	st368	15	5	6	3	1	6	7
	st1120	87	34	114	37	86	100	41
	st398	115	5	1	2	2	15	2
	st399	11	5	1	2	2	15	2
	st401	11	5	1	2	2	51	2
	st406	40	5	11	3	4	13	7
	st484	40	5	11	82	4	13	7
	st519	40	5	11	3	4	61	76
	st547	40	5	93	3	4	13	7
	st575	11	5	83	2	4	13	7
	st608	40	5	11	3	69	13	7
	st707	36	5	68	3	4	10	7
	st420	6	28	39	3	3	4	7
	st543	6	5	78	6	3	4	14
	st924	6	28	36	3	3	4	7
	st529	11	5	11	11	3	18	27
	st569	11	5	11	11	3	6	27
	st857	11	132	11	11	3	6	114
	st516	89	86	64	90	48	59	32
	st574	89	99	64	90	48	24	81
	st586	89	99	64	26	48	24	55
	st1173	111	96	64	26	48	24	32
	st589	15	5	11	3	4	12	7
	st791	15	5	106	3	4	4	7
	st803	15	5	11	3	4	4	7
	st701	29	1	9	13	1	6	23
	st816	5	1	65	13	10	7	23
	st829	5	1	25	16	12	6	26
	st711	133	119	50	52	38	77	102
	st723	132	118	49	105	37	83	101
	st724	136	113	102	111	77	84	106
	st726	138	115	53	104	41	82	105
	st759	50	13	105	28	16	7	47
	st926	29	1	97	99	24	20	87
	st1138	5	3	79	5	1	7	47
	st782	15	3	3	11	1	15	1
	st783	15	124	3	11	1	15	1
	st784	55	3	3	11	1	15	1
	st785	15	3	3	114	1	15	1
	st787	16	125	30	72	4	13	7
	st788	16	5	30	72	4	13	7
	st822	16	5	107	3	4	15	7
	st499	11	5	7	27	2	7	33
	st481	13	75	5	5	12	7	15
	st4	17	137	1	3	11	12	111
	st801	17	126	1	3	11	12	111
	st7	19	5	91	119	4	15	2
	st1073	28	5	36	3	4	10	95
	st9	6	6	4	3	3	4	7
	st163	6	6	4	3	3	4	39
	st33	19	5	9	3	4	12	7
	st993	28	5	26	3	4	4	7
	st36	11	28	11	3	1	14	15
	st402	11	5	11	3	1	4	3
	st41	28	5	6	11	4	4	14
	st153	28	5	6	11	4	4	1
	st49	38	5	3	12	1	6	3
	st94	24	5	3	5	16	6	28
	st58	4	5	16	13	1	2	4
	st1152	5	74	5	5	5	7	8
	st63	5	4	21	5	1	6	15
	st1146	5	11	57	33	1	6	3
	st70	4	4	16	17	10	12	22
	st1158	5	4	3	6	1	33	42
	st89	13	8	5	13	1	7	25
	st1028	32	8	5	5	1	6	4
	st102	15	5	5	3	4	4	3
	st814	15	5	5	4	4	4	3
	st106	22	20	11	23	1	3	3
	st893	17	10	73	3	1	12	3
	st115	28	5	36	11	4	42	7
	st139	35	5	36	11	4	42	7
	st119	6	5	6	7	3	6	7
	st129	6	5	6	7	2	6	7
	st125	36	1	28	1	1	7	1
	st197	36	1	28	1	1	7	7
	st128	28	140	11	77	3	4	92
	st676	28	5	11	77	3	4	92
	st145	40	5	12	3	4	4	14
	st178	36	27	28	3	4	12	7
	st159	28	38	5	3	3	14	19
	st175	28	22	5	3	3	14	19
	st165	1	19	7	5	4	4	2
	st192	1	5	7	5	4	4	2
	st166	40	5	36	122	3	4	7
	st1156	40	5	36	1	2	12	7
	st169	40	5	30	67	3	33	14
	st261	105	5	30	3	3	4	14
	st172	41	55	7	61	2	29	7
	st1084	38	55	7	61	2	29	7
	st180	36	27	28	31	4	13	7
	st188	36	27	28	31	4	15	7
	st182	6	5	1	7	4	18	7
	st449	6	5	1	7	4	6	7
	st198	11	5	11	11	3	27	7
	st1048	11	5	55	11	3	27	7
	st200	118	144	85	100	60	54	123
	st637	118	104	85	100	72	73	90
	st208	6	41	38	11	3	4	37
	st1044	6	5	36	11	2	4	2
	st211	125	5	36	3	3	15	2
	st642	125	105	36	3	3	15	2
	st217	28	5	11	18	4	13	3
	st1134	28	5	11	3	4	13	3
	st233	16	5	30	11	4	31	41
	st742	16	5	30	11	4	4	41
	st241	17	5	11	5	4	4	7
	st247	101	5	11	5	4	4	7
	st245	39	6	12	11	3	15	2
	st740	39	6	9	11	3	15	2
	st254	6	5	58	11	3	4	37
	st1041	6	5	65	11	3	4	37
	st258	40	5	11	5	2	38	37
	st626	11	5	11	5	2	38	37
	st262	17	5	1	3	4	15	7
	st774	17	5	1	4	4	15	7
	st273	104	4	36	71	4	4	53
	st695	104	4	36	5	4	4	53
	st281	11	57	1	5	4	4	2
	st954	52	57	1	5	4	4	2
	st287	15	5	11	11	50	42	57
	st288	15	5	11	75	50	42	57
	st291	6	5	5	3	52	4	2
	st842	6	10	5	3	4	3	10
	st296	44	8	5	3	15	6	26
	st344	81	8	5	67	1	40	13
	st304	82	11	3	13	1	2	4
	st323	95	11	3	13	1	2	4
	st313	47	8	7	6	8	11	40
	st648	126	8	7	6	8	11	40
	st315	5	4	57	62	1	18	26
	st1093	5	11	57	33	1	6	26
	st320	94	7	63	13	8	7	8
	st620	9	7	63	13	8	7	8
	st343	11	20	1	65	45	4	10
	st381	11	20	1	65	4	4	10
	st348	22	20	11	3	3	3	7
	st416	22	20	11	3	3	4	7
	st355	3	5	72	13	2	4	26
	st356	3	5	6	13	2	4	26
	st357	2	4	5	3	1	6	11
	st746	2	4	5	3	1	2	11
	st378	1	14	3	11	1	15	1
	st638	1	14	3	11	1	15	69
	st380	112	5	1	7	4	4	7
	st845	11	5	1	7	4	4	7
	st382	113	5	81	3	1	6	25
	st765	113	5	24	43	1	6	25
	st387	28	5	11	11	4	12	3
	st404	28	72	11	11	4	12	67
	st390	39	5	1	3	4	46	56
	st928	39	5	1	3	4	4	107
	st392	40	10	1	4	3	4	66
	st733	40	10	1	4	3	4	10
	st396	114	73	32	3	4	50	1
	st397	114	73	84	3	4	50	1
	st407	6	5	1	3	1	12	1
	st661	6	5	1	4	1	12	1
	st411	6	28	4	31	3	4	7
	st429	6	28	4	31	3	3	7
	st436	5	8	25	28	11	4	34
	st1042	5	1	54	13	1	4	133
	st447	40	5	11	3	1	47	60
	st448	40	5	11	3	1	47	8
	st460	40	57	11	3	4	28	37
	st675	40	84	11	3	4	76	91
	st462	17	5	12	76	14	4	2
	st986	17	5	12	3	14	4	2
	st467	6	5	11	18	4	12	3
	st970	6	5	11	3	4	3	3
	st485	11	76	5	3	61	14	3
	st601	11	5	88	4	4	4	3
	st497	11	5	1	7	3	56	7
	st544	11	5	1	7	3	56	79
	st508	15	5	11	3	2	4	3
	st937	15	5	11	43	2	4	3
	st522	27	91	5	3	1	6	64
	st539	18	75	13	3	1	17	13
	st540	4	75	16	12	1	6	3
	st551	4	75	16	12	1	29	3
	st555	16	5	30	11	3	20	7
	st573	16	5	30	11	3	65	7
	st561	39	80	12	11	3	15	2
	st580	39	97	12	11	3	15	2
	st564	6	10	5	11	2	15	2
	st604	6	100	5	11	2	15	2
	st567	6	5	36	7	4	42	7
	st587	6	5	36	96	4	68	7
	st591	6	5	11	7	4	1	9
	st761	6	5	11	103	4	1	9
	st592	39	5	11	6	1	4	7
	st998	39	5	45	3	1	3	7
	st598	11	5	36	3	1	29	2
	st847	11	5	36	3	1	88	2
	st896	11	5	36	3	1	18	2
	st623	17	3	5	3	1	71	26
	st1147	17	3	5	3	1	6	26
	st630	17	5	17	3	14	4	7
	st948	17	20	36	3	1	4	1
	st631	32	8	5	3	5	6	89
	st1019	32	8	3	18	1	88	118
	st639	11	19	19	3	4	4	7
	st853	11	19	19	116	4	4	7
	st641	6	5	6	5	4	4	7
	st973	6	5	6	5	4	94	7
	st654	17	5	26	3	4	4	26
	st964	145	5	26	3	4	4	26
	st655	11	6	19	11	4	15	9
	st709	40	6	19	11	4	15	9
	st656	6	5	1	2	2	15	2
	st837	6	5	1	3	2	13	10
	st664	9	5	11	3	4	40	18
	st680	6	5	11	3	4	6	1
	st669	28	5	91	5	4	4	14
	st808	28	5	91	5	4	4	7
	st690	11	76	4	3	1	4	1
	st752	40	5	12	43	14	4	7
	st731	6	5	1	3	3	4	10
	st835	6	5	1	3	3	4	2
	st790	17	5	11	3	81	38	3
	st981	17	135	11	3	3	38	3
	st791	15	5	106	3	4	4	7
	st803	15	5	11	3	4	4	7
	st809	36	3	6	13	3	6	26
	st909	40	3	6	13	2	6	26
	st833	6	5	11	5	4	4	7
	st839	6	5	11	5	82	4	7
	st838	6	5	1	18	3	4	3
	st1052	6	5	1	3	3	4	3
	st867	15	5	36	11	44	4	10
	st869	15	135	36	11	44	4	2
	st905	17	18	14	5	4	4	21
	st1039	63	18	52	5	31	4	132
	st907	28	5	12	3	11	4	18
	st990	28	5	12	3	14	4	7
	st965	118	5	85	86	60	54	79
	st1172	71	95	64	93	39	102	142
	st980	16	5	11	3	4	12	3
	st1117	16	5	11	3	4	4	9
	st999	61	16	25	13	1	1	127
	st1112	103	1	79	28	1	1	124
	st1009	39	4	1	11	4	12	2
	st1067	39	4	1	11	4	12	136
	st1034	15	44	11	5	4	4	7
	st1157	1	74	11	5	4	12	7
	st1051	47	4	56	33	12	6	15
	st1142	35	11	112	16	1	6	42
	st1055	17	5	11	5	2	98	37
	st1058	17	5	11	5	2	38	37
	st1080	15	2	96	5	3	38	3
	st1123	15	2	5	5	3	38	3
	st1099	119	3	36	3	50	15	7
	st1100	119	3	36	3	4	15	7
